# Supplementary material for: Increased Levels of Circulating Iron-Albumin Complexes in Peripheral Arterial Disease Patients
Source: Antioxidants (Basel). 2023 Feb 16;12(2):503. doi: 10.3390/antiox12020503 (PMC9952351; doi:10.3390/antiox12020503)
Supplement: Supplementary file 1 [file antioxidants-12-00503-s001.zip]

Archive with 1 entries (1 files):
- antioxidants-2153803-supplementary.pdf
